# Supplementary material for: Proteomic Analysis of Liver in Rats Chronically Exposed to Fluoride
Source: PLoS One. 2013 Sep 17;8(9):e75343. doi: 10.1371/journal.pone.0075343 (PMC3775814; doi:10.1371/journal.pone.0075343)
Supplement: Table S1 — Identified proteins with expression significantly altered in the liver of rats treated chronically with different doses of F. (XLSX) [file pone.0075343.s005.xlsx]

## Sheet: Plan1
	Table S1. Identified proteins with expression significantly altered in the liver of rats treated chronically with different doses of fluoride.
		Difference in expression			Protein	Score	aAccess Number	bpI /MW Theor.	cpI/ MW Exp.	dFunctional classification
		(% volume)
	Spot	control	5 mg/L F	50 mg/L F
	216	___	↑1.41	↓1.41	Annexin A6	147	IPI00421888	5.2/75.75	5.4/72.0	ion transporters
	431	+	-	-	Apolipoprotein E	85	IPI00190701	4.9/ 35.7	4.9/ 35.0	transport
	334	↑2.09	↓2.09	___	Fatty acid-binding protein , liver	161	IPI00190790	8.4/14.3	8.3/13.0	transport
	410	↑2.03	___	↓2.03	Hemoglobin alpha- 2 chain	887	IPI00205036	8.5/15.4	9.1/13.0	transport
	413	↓5.52	↑5.52	___	hemoglobin, beta	333	IPI00951116	8.2/15.9	9.4/37.0	transport
		↓1.66	___	↑1.66
	343	↑1.83	___	↓1.83	Hemoglobin subunit beta-1	388	IPI00230897	8.3/15.9	8.7/13.0	transport
		___	↑2.39	↓2.39
	345	↑1.59	↓1.59	___	Zero beta-1 globin	75	IPI00207146	8.5/ 16.0	8.1/13.0	transport
		↑1.79	___	↓1.79
	103	↓6.66	↑6.66	___	60S acidc ribosomal protein P0	484	IPI00200147	6.1/34.2	5.8/37	Structure and organisation of structure - ribossomal proteins
	154	↓1.50	↑1.50	↑1.5	Actin, alpha skeletal muscle	66	IPI00189813	5.0/42.0	5/52.0	Structure and organisation of structure
	139	___	↑1.54	↓1.54	Actin, cytoplasmic 1	488	IPI00189819	5.1/41.7	5.2/45.0	Structure and organisation of structure
	318		↓2.08	↑2.08	Actin-related protein 3	139	IPI00363828	6.2/47.2	5.7/52.0	Structure and organisation of structure
	421	+	-	-	Miosyn Light chain 1/3, muscle skelet	98	IPI00190606	4.7/20.7	4.9/24.0	Structure and organisation of structure
	6	↓2.26	___	↑2.26	Radixin	79	IPI00369635	5.8/68.39	6.5/81.0	Structure and organisation of structure
	419	-	-	+	Ribossomal protein S27a	70	IPI00190240	10.2/17.9	7/12.0	Structure and organisation of structure - ribossomal proteins
	321	+	+	-	Tropomyosin alpha-1 chain	139	IPI00187731	4.4/32.5	4.3/38.0	Structure and organisation of structure -cell membrane
	436	+	-	-	Tropomyosin Beta chain	277	IPI00230775	4.3/32.7	4.3/40.0	Structure and organisation of structure-cell membrane
	357	↓4.94	↑4.94	___	Tubulin alpha-1B chain	271	IPI00362927	4.7/50.1	4.8/60.0	Structure and organisation of structure -cell membrane
	270	↓1.7	___	↑1.7	14-3-3 protein beta/alpha	217	IPI00230837	4.5/ 28.0	4.5/30.0	Processes - cell regulation
	338	+	+	-	14-3-3 protein épsilon	411	IPI00325135	4.4/29.2	4.2/32.0	Processes - cell regulation
	271	↓2.88	___	↑2.88	14-3-3 protein gama	240	IPI00230835	4.5/ 28.3	4.5/30.0	Processes - cell regulation
	336	+	+	-	14-3-3 protein zeta/delta	263	IPI00324893	4.4/27.8	4.4/30.0	Processes - cell regulation
	51	↑2.76	↓2.76	___	Carboximethylenebutenolidase Homolog	118	IPI00214052	6.7/27.9	6.4/28.0	Processes
	429	+	-	-	C-reactive protein	68	IPI00188225	4.6/ 25.5	4.3/ 31.0	Processes- responses to stimuli
	425	+	-	-	Guanine necleotide-binding protein G(I)/G(s)/G(T) subunit beta-2	138	IPI00212658	5.8/37.3	5.5/ 37.0	Processes- signal transduction
	424	+	-	-	isoform 2 of Haptoglobin	123	IPI00382202	6.5/ 42.5	5.6/ 38.0.0	Processes- adapatation
	416	+	+	-	Perodoxiredoxin-1	158	IPI00211779	8.3/ 22.1	9.17/25.0	Processes- protection responses
	372	+	+	-	Perodoxiredoxin-5, mitochondrial	79	IPI00205745	8.9/22.2	7.7/17.0	Processes- protection responses
	445	-	-	+	Peroxiredoxin-4	61	IPI00208209	8.31/22.1	8.4/25.0	Processes- protection responses
	35	↑1.41		↓1.41	Phosphatidylethanolamine-binding protein 1	286	IPI00230937	5.6/20.8	5.3/2.04	Processes- signal transduction
			↑1.36	↓1.36
	196	↓1.39	___	↑1.39	60 kDa heat shock protein, mitochondrial	79	IPI00339148	5.9/60.9	5.3/ 63.0	Information Pathways-protein folding/ chaperoning
	286	-	+	+	78 glucose –regulated protein	133	IPI00206624	4.8/72.3	4.3/84.0	Information Pathways -protein synthesis
	359	___	↓1.65	↑1.65	Elongation factor 1 alpha 1	80	IPI00195372	9.4/50.1	9.7/54.0	Information Pathways -protein synthesis
	238	↓1.5	___	↑1.5	Elongation factor 2	72	IPI00203214	6.8/95.2	7.3/96.0	Information Pathways -protein synthesis
	430	+	-	-	Eucaryotic translation elongation factor 1 beta 2	82	IPI00476899	4.3/ 24.6	4.3/ 30.0	Information Pathways- protein modification
	374	+	+	-	Fumarylacetoacetate hydrolase domain-containing protein 1	333	IPI00368708	7.9/24.6	7.9/29.0	Information Pathways- protein degradation
	405	+	-	+	Heme binding protein 1, isoform CRA-a	108	IPI00358461	5.0/ 21.1	5/26.0	Information Pathways-protein folding/ chaperoning
	204	↓1.91	↑1.91	___	heterogeneous nuclear ribonucleoprotein K	155	IPI00194974	4.9/51.0	5.4/66.0	Information Pathways- transcription related
	427	+	-	-	Peptidyl-prolyl cis-trans isomerase B	503	IPI00213644	10.2/23.8	9.8/ 23.0	Information Pathways-protein folding/ chaperoning
	351	↓1.48	___	↑1.48	Phenazine biosynthesis-like domain-containing protein	321	IPI00200041	6.2/31.7	6.3/32.0	Information Pathways-protein folding/ chaperoning
	422	+	-	-	Proteasome subunit alpha type 5	140	IPI00191502	4.4/ 26.4	4.3/29.0	Information Pathways- protein degradation
	45	↑1.34	___	↓1.34	Proteasome subunit beta type -4	176	IPI00191505	5.7/29.2	6.0/27.0	Information Pathways- protein degradation
	291	+	+	-	Protein disulfide-Isomerase A4	435	IPI00212220	4.8/ 72.7	4.9/78.0	Information Pathways-protein folding/ chaperoning
	71	↓1.35	___	↑1.35	Proteasome subunit alpha type-3	334	IPI00476178	5.1/28.4	5.0/31.0	Information Pathways- protein degradation
	281	↑2.6	↓2.6	___	Spliceosome Rna helicase bat 1	107	IPI00215291	5.4/49.0	5.6/56.60	Information Pathways- transcription related
		↑2.04	___	↓2.04
	205	+	-	+	T complex protein 1 subunit gama	65	IPI00372388	6.6/60.6	6.4/67.0	Information Pathways-protein folding/ chaperoning
	426	+	-	-	Ubiquitin Carrier protein	137	IPI00557167	8.8/17.9	9.3/19.0	Information Pathways- protein modification
	432	+	-	-	Afmid aryformamidase	84	IPI00882532	5.1/34.4	5.7/37.0	Carbohydrate Metabolism
	305	↓1.76	___	↑1.76	Fructose-bisphosphate aldolase B	84	IPI00471911	8.5/39.5	9.3/ 42.0	Carbohydrate Metabolism
		___	↓1.77	↑1.77
	433	+	-	-	L-lactate dehydrogenase A chain	649	IPI00197711	8.4/36.4	8.5/ 37.0	Carbohydrate Metabolism
	6	+	-	+	L-xylulose reductase	172	IPI00200794	/25.7	6.9/30.0	Carbohydrate Metabolism
	356	+	+	-	Malate dehydrogenase	156	IPI00197696	8.9/ 35.7	9.1/39.0	Carbohydrate Metabolism
	187	↑4.42	↓4.42	___	isofrom R-type of Piruvate kinase isozymes R/L	91	IPi00202549	6.9/6 2.2	6.4/63.0	Carbohydrate Metabolism
		___	↓6.78	↑6.78
	93	↓1.28	___	↑1.28	Pyruvate dehydrogenase E1 component subunit beta, mitochondrial	66	IPI00194324	6.6/38.9	5.4/37.0	Carbohydrate Metabolism
	400	+	-	+	Sedoheptulokinase	158	IPI00369973	5.8/50.6	5.6/50.0	Carbohydrate Metabolism
	181	+	-	+	Xylulose Kinase	67	IPI00371141	6.7/59.6	6.8/61.0	Carbohydrate Metabolism
	439	+	-	-	3-Ketoacyl- CoA thiolase B, peroxisomal	296	IPI00370596	9.2/43.8	8.4/43.0	Lipid, fatty acid and sterol metabolism
	312	+	-	-	acetyl-Coenzyme A acyltransferase 1A	129	IPI00565330	8.4/31.1	8.4/41.0	Lipid, fatty acid and sterol metabolism
	302	↓2.38	___	↑2.38	3-Ketoacyl-CoA thiolase, mitochondrial	154	IPI00201413	8.27/41.8	9.1/45.0	Lipid, fatty acid and sterol metabolism
		___	↓2.28	↑2.28
	358	+	+	-	Very long-chain specific acyl-CoA dehydrogenase, mitochondrial	364	IPI00213057	9.2/ 70.8	8.2/72.0	Lipid, fatty acid and sterol metabolism
		-2.86	2.86	___
	279	↓1.45	___	↑1.45	Isoform 1 Peroxisomal acyl-coenzyme A oxidase 1	123	IPI00211510	7.9/69.3	7.6/55.0	Lipid, fatty acid and sterol metabolism
	383	+	-	+	Hydroxymethylglutaryl-CoA synthase, cytoplasmic	64	IPI00188158	5.6/ 57.4	5.6/ 53.0	Lipid, fatty acid and sterol metabolism
	317	+	+	-	Hydroxymethylglutaryl-CoA synthase, mitochondrial	258	IPI00210444	8.3/ 53.1	8/55.0	Lipid, fatty acid and sterol metabolism
	328	↓1.78	___	↑1.78	Peroximal trans-2-enoyl-CoA reductase	321	IPI00326195	8.9/32.4	9.5/36.0	Lipid, fatty acid and sterol metabolism
	443	-	-	+	Estrogen sulfotransferase isoform 3	170	IPI00198376	5.9/ 35.4	5.9/35.0	Lipid, fatty acid and sterol metabolism
	385	+	-	+	Alanine glyoxylate aminotransferase 2, mitochondrial	74	IPI00213584	8.2/57.2	7.6/55.0	Amino acid metabolism
	166	↑1.1	↓1.1	___	Methylmalonate-semialdehyde dehydrogenase, mitochondrial	176	IPI00205018	8.3/57.7	7.7/57.0	Amino acid metabolism
	117	↓1.72	___	↑1.72	Arginase – liver type	204	IPI00327518	7.3/ 34.9	7.2/ 42.0	Amino acid metabolism
		___	↓2.2	↑2.2
	140	↓1.31	___	↑1.31	Argininosuccinate synthase	120	IPI00211127	7.9/46.5	7.7/49.0	Amino acid metabolism
	147	+	-	+	2-oxoisonvalerate dehydrogenase subunit alpha, mitochondrial	110	IPI00365663	7.9/50.6	6.2/48.0	Amino acid metabolism
	109	↓1.3	___	↑1.3	2-oxoisonvalerate dehydrogenase subunit beta, mitochondrial	79	IPI00201636	6.8/42.8	5.4/40.0	Amino acid metabolism
	173	+	-	+	Carboxylesterase 3	193	IPI00326972	6.5/62.1	6.6/60.0	Amino acid metabolism
	441	+	-	-	choline dehydrogenase	169	IPI00358005	8.6/66.4	8.3/38.0	Amino acid metabolism
	259	-1.69	___	↑1.69	Carbamoyl-phosphate syntase (ammonial), mitochondrial	447	IPI00210644	6.5/ 161.6	6/134.0	Amino acid metabolism
	418	+	+	-	dihydrodipicolinate synthase-like, mitochondrial	121	IPI00560967	8.3/34.5	7.9/38	Amino acid metabolism
	373	↓1.93	↑1.93	___	Dimethyglycine dehydrogenase, mitochondrial	164	IPI00207941	7.2/95.9	6.5/ 87.0	Amino acid metabolism
	178	↑1.11	___	↓1.11	Formimidoyltransferase-cyclodeaminase	89	IPI00211392	5.9/ 58.9	5.9/58.0	Amino acid metabolism
	175	↓1.21	___	↑1.21	glutamate dehydrogenase 1, mitochondrial	162	IPI00324633	8.1/61.4	7.260.0	Amino acid metabolism
	402	↑4.5	↓4.5	___	Aspartate aminotransferase, mitochondrial	634	IPI00210920	9.4/47.3	9.6/44.0	Amino acid metabolism
	43	↓1.62	___	↑1.62	Glutathione S transferase alpha1	75	IPI00231638	9.2/25.6	9.5/27.0	Amino acid metabolism
		___	↓1.67	↑1.67
	446	-	-	+	Glutathione S-Transferase Mu1	486	IPI00231639	8.0/25.9	8.73/ 27.0	Amino acid metabolism
	47	↓2.2	↑2.2	___	Glutathione S-transferase theta-2	315	IPI00231858	8.1/ 27.4	8.6/27.0	Amino acid metabolism
	387	+	-	+	homogentisate 1, 2-dioxygenase	100	IPI00556987	7.1/49.8	7.1/55.0	Amino acid metabolism
	128	↓1.09	___	↑1.09	Isovaleryl-CoA dehydrogenase, mitochondrial	66	IPI00193716	7.99/46.4	6.5/45	Amino acid metabolism
	158	↓1.22	___	↑1.22	Serine hydroxymethyltrnasferase	107	IPI00421364	7.9/ 75.3	6.7/62.0	Amino acid metabolism
	282	↑2.26	↓2.26	___	ATP synthase subunit alpha, mitochondrial	660	IPI00396910	9.7/59.8	8.8/ 59.0	Energy metabolism
	437	+	-	-	ATP synthase subunit beta, mitochondrial	100	IPI00551812	4.9/56.3	4.8/52.0	Energy metabolism
	380	+	+	-	ATP syntase gamma chain	152	IPI00948302	9.5/ 32.9	4.3/32.0	Energy metabolism
	136	+	-	+	RGD1306809	225	IPI00212104	7.5/48.1	6.2/46.0	Energy metabolism
	20	___	↑1.39	↓1.39	Cytochome c oxidase subunit 5A, mitochondrial	203	IPI00192246	6.5/16.1	4.9/16.0	Energy metabolism
	320	↓1.35	↑1.35	___	Cytocrome b-c1 complex subunit 1, mitochondrial	77	IPI00471577	5.7/52.8	5.3/50.0	Energy metabolism
		___	↓1.67	↑1.67
	438	+	-	-	Alcohol dehydrogenase 1	417	IPI00331983	8.2/40.0	8.6/43.0	Metabolism (many)
	368	↓1.57	___	↑1.57	inosine triphosphatase	93	IPI00364474	5.3/22.0	5.3/27.0	Nucleotide/nucleoside metabolism
	417	+	+	-	Thiosulfate sulfurtransferase	144	IPI00366293	7.9/33.4	8.3/37.0	Nitrogen/sulphur metabolism
	295	↑3.28	↓3.28	___	retinal dehydrogenase 1	86	IPI00332042	7.9/54.4	8.4/59.0	Biosynthesis of vitamins, co-factors and prosthetic groups
	65	↑1.3	↓1.3	___	Carbonic anhydrase 3	124	IPI00230788	7.4/29.4	7.7/30.0	Nitrogen/sulphur metabolism and Energy metabolism
	The identified spots are organized according to their primary function. Relative differential expression is indicated by ↑sign, when the protein is up-regulated and ↓, when the protein is down-regulated in the respective comparation. Plus (+) and minus (-) signs characterize presence or absence of protein, respectively. ( ___ ) sign means that the respective group is not included in the comparati…
